# Supplementary material for: Temporal trends in lupus pregnancy over four decades in a referral centre: pregnancy planning and hydroxychloroquine use are associated with improved outcomes
Source: Rheumatol Adv Pract. 2025 Dec 4;10(1):rkaf137. doi: 10.1093/rap/rkaf137 (PMC12758124; doi:10.1093/rap/rkaf137)
Supplement: rkaf137_Supplementary_Data [file rkaf137_supplementary_data.zip]

Archive with 2 entries (2 files):
- Supplementary Figure S1.docx
- Supplementary Tables Revision.docx
